# Supplementary material for: The Association of Helicobacter pylori Eradication with the Occurrences of Chronic Kidney Diseases in Patients with Peptic Ulcer Diseases
Source: PLoS One. 2016 Oct 20;11(10):e0164824. doi: 10.1371/journal.pone.0164824 (PMC5072588; doi:10.1371/journal.pone.0164824)
Supplement: S1 Dataset — (XLS) [file pone.0164824.s001.xls]

## Sheet: Table1-1(non-match)
Table1-1. Demographic characteristics of the study population with and without HP therapy
	Characteristics	Patients with HP therapy (≦365天) (n=3914)			Patients without HP therapy (n=58916)			P value
		N	%		N	%
	HP therapy
	First	3871	0.989014		--	--
	HP4+HP3+HP1	3795	0.980367		--	--
	HP4+HP3+HP2	3	0.000774994		--	--
	HP5+HP3+HP1	123	0.0317747		--	--
	HP5+HP3+HP2	1	0.000258331		--	--
	Second	44	0.0112417		--	--
	HP4+HP6+HP8+HP2	0	0		--	--
	HP5+HP6+HP8+HP2	0	0		--	--
	HP4+HP7+HP1	38	0.863636		--	--
	HP5+HP7+HP1	17	0.386364		--	--
	Age, years (mean±SD)	51.24±15.66			50.59±17.46			0.0234*
	Age_Class1
	£ 49	1932	0.493613		29851	0.506671		<0.0001*
	50-59	873	0.223045		11303	0.191849
	60-69	550	0.140521		8449	0.143408
	≥ 70	559	0.142821		9313	0.158073
	Age_Class2
	< 65	3101	0.792284		45552	0.773169		0.0056*
	≥ 65	813	0.207716		13364	0.226831
	Gender
	Male	2261	0.57767		27417	0.465357		<0.0001*
	Female	1653	0.42233		31499	0.534643
	Charlson score
	0	2619	0.669136		29342	0.498031		<0.0001*
	1	971	0.248084		20863	0.354114
	2	242	0.0618293		6413	0.10885
	≥ 3	82	0.0209504		2298	0.0390047
	Charlson score (mean±SD)	0.44±0.75			0.71±0.88			<0.0001*
	Charlson comorbidity
char1	Acute myocardial infarction	14	0.0035769		222	0.00376808		0.8498
char2	Congestive heart failure	42	0.0107307		764	0.0129676		0.2285
char3	Peripheral vascular disease	4	0.00102197		278	0.00471858		0.0008*
char4	Cerebral vascular accid	156	0.0398569		2627	0.0445889		0.1635
char5	Dementia	24	0.00613183		413	0.00700998		0.5221
char6	Pulmonary disease	208	0.0531426		4722	0.080148		<0.0001*
char7	Connective tissue disorder	27	0.00689831		633	0.0107441		0.0223*
char8	Peptic ulcer	574	0.146653		21482	0.364621		<0.0001*
char9	Liver disease	220	0.0562085		4098	0.0695567		0.0014*
char10	Diabetes	250	0.0638733		4060	0.0689117		0.2272
char11	Diabetes complications	50	0.0127747		888	0.0150723		0.251
char12	Paraplegia	7	0.00178845		170	0.00288546		0.2099
char13	Renal disease	0	0		0	0		--
char14	Cancer	0	0		0	0		--
char15	Metastatic cancer	0	0		0	0		--
char16	Severe liver disease	2	0.000510986		33	0.000560119		0.8996
char17	HIV	0	0		20	0.000339466		0.249
	Comorbidity
cci9	Hypertension	757	0.193408		12067	0.204817		0.0823
cci10	Diabetes	320	0.0817578		5196	0.0881934		0.1683
cci12	Hyperlipidemia	357	0.091211		5253	0.0891608		0.6632
cci7	Coronary artery disease	274	0.0700051		4245	0.0720517		0.6313
cci13	Acute kidney injury	0	0		27	0.00045828		0.1804
	Nephrotoxicity drug
	NSAIDs	772	0.197241		13723	0.232925		<0.0001*
	ACEI/ARB	447	0.114205		66778	1.13344		0.8698
	Abbreviations: HP, Helicobacter pylori; HIV, human immunodificiency virus; NSAIDs, nonsteroidal anti-inflammatory drugs; ACEI, angiotensin converting enzyme inhibitor; ARB, angiotensin II receptor blocker

## Sheet: Table1-2(match)
Table1-2. Demographic characteristics of the study population with and without HP therapy
	Characteristics	Patients with HP therapy (≦365天) (n=3593)			Patients without HP therapy (n=3593)			P value
		N	%		N	%
	HP therapy
	First	3562	0.991372		--	--
	HP4+HP3+HP1	3491	0.980067		--	--
	HP4+HP3+HP2	3	0.000842223		--	--
	HP5+HP3+HP1	116	0.032566		--	--
	HP5+HP3+HP2	1	0.000280741		--	--
	Second	32	0.00890621		--	--
	HP4+HP6+HP8+HP2	0	0		--	--
	HP5+HP6+HP8+HP2	0	0		--	--
	HP4+HP7+HP1	28	0.875		--	--
	HP5+HP7+HP1	9	0.28125		--	--
	Age, years (mean±SD)	50.15±15.13			50.15±15.13			1
	Age_Class1
	£ 49	1863	0.518508		1848	0.514333		0.9754
	50-59	803	0.22349		802	0.223212
	60-69	480	0.133593		491	0.136655
	≥ 70	447	0.124409		452	0.1258
	Age_Class2
	< 65	2926	0.814361		2922	0.813248		0.9035
	≥ 65	667	0.185639		671	0.186752
	Gender
	Male	2074	0.577234		2074	0.577234		1
	Female	1519	0.422766		1519	0.422766
	Charlson score
	0	2574	0.716393		2085	0.580295		<.0001*
	1	843	0.234623		1223	0.340384
	2	148	0.0411912		234	0.0651266
	≥ 3	28	0.00779293		51	0.0141943
	Charlson score (mean±SD)	0.52±0.71			0.34±0.61			<.0001*
	Charlson comorbidity
char1	Acute myocardial infarction	0	0		0	0		--
char2	Congestive heart failure	5	0.00139159		5	0.00139159		1
char3	Peripheral vascular disease	0	0		0	0		--
char4	Cerebral vascular accid	95	0.0264403		106	0.0295018		0.4313
char5	Dementia	5	0.00139159		5	0.00139159		1
char6	Pulmonary disease	124	0.0345116		124	0.0345116		1
char7	Connective tissue disorder	11	0.00306151		11	0.00306151		1
char8	Peptic ulcer	1242	0.345672		614	0.170888		<.0001*
char9	Liver disease	151	0.0420262		151	0.0420262		1
char10	Diabetes	153	0.0425828		159	0.0442527		0.7284
char11	Diabetes complications	33	0.00918453		28	0.00779293		0.5203
char12	Paraplegia	0	0		0	0		--
char13	Renal disease	0	0		0	0		--
char14	Cancer	0	0		0	0		--
char15	Metastatic cancer	0	0		0	0		--
char16	Severe liver disease	0	0		0	0		--
char17	HIV	2	0.000556638		0	0		0.1572
	Comorbidity
cci9	Hypertension	577	0.16059		577	0.16059		1
cci10	Diabetes	201	0.0559421		201	0.0559421		1
cci12	Hyperlipidemia	224	0.0623434		224	0.0623434		1
cci7	Coronary artery disease	144	0.0400779		144	0.0400779		1
cci13	Acute kidney injury	4	0.00111328		0	0		0.0454
	Nephrotoxicity drug
	NSAIDs	599	0.166713		599	0.166713		1
	ACEI/ARB	298	0.082939		298	0.082939		1
	Abbreviations: HP, Helicobacter pylori; HIV, human immunodificiency virus; NSAIDs, nonsteroidal anti-inflammatory drugs; ACEI, angiotensin converting enzyme inhibitor; ARB, angiotensin II receptor blocker

## Sheet: Table2-1
Table 2-1. Outcomes of the study population
	Characteristics	Patients with HP therapy (≦90天) (n=2837)			Patients without HP therapy (n=3593)			p-value
		N	%		N	%
	Endpoint
	primary-CKD	190	0.0669722		305	0.0848873		0.0075*
	慢性透析	1	0.00526316		7	0.0229508
	腎臟移植	0	0		0	0
	death	105	0.0370109		171	0.0475925		0.0376*
	Characteristics	Patients with Early HP therapy (≦365天) (n=3593)			Patients without HP therapy (n=3593)			p-value
		N	%		N	%
	Endpoint
	primary-CKD	283	0.0787643		305	0.0848873		0.3437
	慢性透析	2	0.00706714		7	0.0229508
	腎臟移植	0	0		0	0
	death	162	0.0450877		171	0.0475925		0.6135

## Sheet: Table2-2
Table 2-2. Outcomes of the study population-by gender
	Characteristics	Patients with HP therapy (≦90天) (n=2837)		Patients with HP therapy (≦90天) (n=3066)		p-value		Patients without HP therapy (n=3593)		Patients without HP therapy (n=58916)		p-value
		male (n=1644)	%	female (n=1193)	%			male (n=2074)	%	female (n=1519)	%
	Endpoint
	primary-CKD	102	0.0620438	88	0.0737636	0.2177		162	0.0781099	143	0.0941409	0.0885
	慢性透析	1	0.00980392	0	0			3	0.0185185	4	0.027972
	腎臟移植	0	0	0	0			0	0	0	0
	death	66	0.040146	39	0.0326907	0.2991		105	0.0506268	66	0.0434496	0.3182
	Characteristics	Patients with HP therapy (≦365天) (n=3593)		Patients with Early HP therapy (≦365天) (n=3914)		p-value		Patients without HP therapy (n=3593)		Patients without HP therapy (n=58916)		p-value
		male (n=2074)	%	female (n=1519)	%			male (n=2074)	%	female (n=1519)	%
	Endpoint
	primary-CKD	149	0.0718419	134	0.0882159	0.0719		162	0.0781099	143	0.0941409	0.0885
	慢性透析	1	0.00671141	1	0.00746269			3	0.0185185	4	0.027972
	腎臟移植	0	0	0	0			0	0	0	0
	death	99	0.0477338	63	0.0414747	0.3717		105	0.0506268	66	0.0434496	0.3182

## Sheet: Table3-1_stratified gender
Table3-1. Univariate and multivariate analysis of potential risk factors for CKD in patients with PUD
	Variable	Univariate analysis					Multivariate analysis
		HR	95% CI		p-value		HR	95% CI		p-value
Total	Group
	Patients without HP therapy	1					1
	Patients with HP therapy (≦365天)	0.988	0.84	1.162	0.8834		1.018	0.862	1.202	0.8349
	Age	1.053	1.048	1.059	<.0001*		1.048	1.042	1.055	<.0001*
	Gender (male is reference)	1.338	1.138	1.574	0.0004*		1.101	0.934	1.299	0.2511
	Charlson comorbidity
char2	Congestive heart failure	0.691	1.187	11.477	0.0241*		1.61	0.503	5.15	0.4223
char4	Cerebral vascular accid	2.251	1.6	3.168	<.0001*		0.898	0.625	1.29	0.5613
char5	Dementia	5.437	1.748	16.916	0.0035*		1.081	0.34	3.443	0.8949
char6	Pulmonary disease	1.034	0.681	1.569	0.8754		0.651	0.427	0.992	0.0460*
char7	Connective tissue disorder	3.446	1.429	8.312	0.0059		4.175	1.707	10.215	0.0017*
char8	Peptic ulcer	1.071	0.899	1.277	0.4401		1.013	0.844	1.216	0.8916
char9	Liver disease	0.996	0.677	1.466	0.9851		1.142	0.772	1.688	0.5068
	Comorbidity
cci9	Hypertension	2.702	2.269	3.217	<.0001*		1.19	0.932	1.519	0.1639
cci10	Diabetes	3.954	3.171	4.932	<.0001*		2.248	1.761	2.869	<.0001*
cci12	Hyperlipidemia	1.384	1.015	1.888	0.0401*		0.795	0.574	1.102	0.1689
cci7	Coronary artery disease	2.099	1.548	2.844	<.0001*		1.017	0.736	1.404	0.9192
cci13	Acute kidney injury	3.817	0.537	27.143	0.1809		1.506	0.209	10.867	0.6846
	Nephrotoxicity drug
	NSAIDs	1.911	1.592	2.2	<.0001*		0.937	0.754	1.164	0.554
	ACEI/ARB	2.967	2.404	3.662	<.0001*		1.21	0.899	1.628	0.2081
	刪除Acute myocardial infarction、Peripheral vascular disease
	Variable	Multivariate analysis
		HR	95% CI		p-value
Male	Group
	Patients without HP therapy	1
	Patients with HP therapy (≦365天)	1.021	0.812	1.285	0.8572
	Age	1.046	1.038	1.055	<.0001*
	Charlson comorbidity
char2	Congestive heart failure	1.382	0.33	5.78	0.6578
char4	Cerebral vascular accid	0.612	0.35	1.07	0.0849
char6	Pulmonary disease	0.596	0.332	1.071	0.0837
char8	Peptic ulcer	1.034	0.801	1.335	0.7969
char9	Liver disease	0.888	0.495	1.592	0.6894
	Comorbidity
cci9	Hypertension	1.265	0.899	1.782	0.1776
cci10	Diabetes	2.323	1.639	3.291	<.0001*
cci12	Hyperlipidemia	0.775	0.496	1.211	0.2635
cci7	Coronary artery disease	0.984	0.629	1.539	0.9445
cci13	Acute kidney injury	4.175	0.573	30.417	0.1584
	Nephrotoxicity drug
	NSAIDs	1.24	0.919	1.673	0.1596
	ACEI/ARB	1.179	0.783	1.7	0.431
	刪除Dementia、Connective tissue disorder，HR=0； 刪除Acute myocardial infarction、Peripheral vascular disease
	Variable	Multivariate analysis
		HR	95% CI		p-value
Female	Group
	Patients without HP therapy	1
	Patients with HP therapy (≦365天)	1.021	0.801	1.303	0.8652
	Age	1.05	1.041	1.06	<.0001*
	Charlson comorbidity
char2	Congestive heart failure	3.231	0.417	25.019	0.2615
char4	Cerebral vascular accid	1.323	0.814	2.15	0.2585
char5	Dementia	0.957	0.293	3.124	0.9419
char6	Pulmonary disease	0.73	0.396	1.345	0.3125
char7	Connective tissue disorder	5.628	2.26	14.013	0.0002*
char8	Peptic ulcer	1.014	0.779	1.321	0.9168
char9	Liver disease	1.454	0.858	2.465	0.1647
	Comorbidity
cci9	Hypertension	1.083	0.758	1.548	0.6615
cci10	Diabetes	2.218	1.571	3.131	<.0001*
cci12	Hyperlipidemia	0.812	0.5	1.321	0.4021
cci7	Coronary artery disease	1.012	0.628	1.631	0.9616
	Nephrotoxicity drug
	NSAIDs	0.695	0.507	0.954	0.0243*
	ACEI/ARB	1.271	0.818	1.974	0.2858
	刪除Acute kidney injury，HR=0

## Sheet: Figure3-1
Figure3-1. Kaplan-Meier curve for cumulative end-stage renal disease rate between with and without Helicobacter pylori therapy patients
Total	Group	N	1年存活率	2年存活率	3年存活率	4年存活率	5年存活率	log-rank p-value
	Patients with Early HP therapy	3593	0.9872	0.978	0.9657	0.9566	0.9451	0.8834
	Patients without HP therapy	3593	0.9891	0.9796	0.9691	0.9578	0.9461
Male	Group	N	1年存活率	2年存活率	3年存活率	4年存活率	5年存活率	log-rank p-value
	Patients with Early HP therapy	2074	0.9865	0.9776	0.968	0.9595	0.9525	0.9085
	Patients without HP therapy	2074	0.9894	0.9809	0.9729	0.9605	0.9525
Female	Group	N	1年存活率	2年存活率	3年存活率	4年存活率	5年存活率	log-rank p-value
	Patients with Early HP therapy	1519	0.9882	0.9787	0.9625	0.9526	0.9344	0.9479
	Patients without HP therapy	1519	0.9888	0.9779	0.9637	0.9542	0.937

## Sheet: Table3-2_stratified gender
Table3-2. Univariate and multivariate analysis of potential risk factors for CKD in patients with PUD
	Variable	Univariate analysis					Multivariate analysis
		HR	95% CI		p-value		HR	95% CI		p-value
Total	Group
	Patients with HP therapy (91-365天)	1					1
	Patients with HP therapy (≦90天)	0.595	0.464	0.762	<.0001*		0.677	0.524	0.876	0.0030*
	Age	1.052	1.044	1.06	<.0001*		1.045	1.036	1.054	<.0001*
	Gender (male is reference)	1.34	1.061	1.692	0.0141*		1.096	0.863	1.391	0.4525
	Charlson comorbidity
char2	Congestive heart failure	3.044	0.427	21.689	0.2665		1.533	0.208	11.312	0.6754
char4	Cerebral vascular accid	2.479	1.556	3.949	0.0001*		0.936	0.548	1.599	0.8093
char5	Dementia	18.531	5.916	58.041	<.0001*		3.785	1.083	13.228	0.0371*
char6	Pulmonary disease	1.324	0.773	2.265	0.3065		0.823	0.477	1.42	0.4839
char7	Connective tissue disorder	4.538	1.456	14.151	0.0091*		4.347	1.356	13.936	0.0134*
char8	Peptic ulcer	0.991	0.74	1.327	0.9526		0.908	0.671	1.228	0.5315
char9	Liver disease	1.115	0.651	1.908	0.6914		1.302	0.755	2.246	0.3425
	Comorbidity
cci9	Hypertension	2.687	2.082	3.467	<.0001*		1.184	0.828	1.692	0.3554
cci10	Diabetes	3.631	2.615	5.043	<.0001*		2.069	1.441	2.97	<.0001*
cci12	Hyperlipidemia	1.177	0.72	1.923	0.5153		0.67	0.402	1.116	0.1239
cci7	Coronary artery disease	2.381	1.554	3.649	<.0001*		1.244	0.792	1.955	0.3438
	Nephrotoxicity drug
	NSAIDs	2.122	1.638	2.749	<.0001*		1.078	0.792	1.467	0.6327
	ACEI/ARB	3.001	2.209	4.077	0.0141		1.131	0.729	1.756	0.5827
	刪除Acute kidney injury、Acute myocardial infarction、Peripheral vascular disease
	Variable	Multivariate analysis
		HR	95% CI		p-value
Male	Group
	Patients with HP therapy (91-365天)	1
	Patients with HP therapy (≦90天)	0.717	0.503	1.022	0.0661
	Age	1.049	1.037	1.062	<.0001*
	Charlson comorbidity
char2	Congestive heart failure	1.784	0.235	13.568	0.5759
char4	Cerebral vascular accid	0.814	0.381	1.738	0.595
char6	Pulmonary disease	0.702	0.324	1.518	0.3681
char8	Peptic ulcer	0.902	0.585	1.391	0.6412
char9	Liver disease	1.029	0.449	2.355	0.9469
	Comorbidity
cci9	Hypertension	1.506	0.939	2.416	0.0893
cci10	Diabetes	1.99	1.183	3.348	0.0095*
cci12	Hyperlipidemia	0.559	0.264	1.186	0.1297
cci7	Coronary artery disease	0.936	0.484	1.808	0.8436
	Nephrotoxicity drug
	NSAIDs	1.213	0.787	1.869	0.3823
	ACEI/ARB	0.961	0.528	1.751	0.8972
	刪除Acute myocardial infarction、Peripheral vascular disease、Dementia、Connective tissue disorder、Acute kidney injury
	Variable	Multivariate analysis
		HR	95% CI		p-value
Female	Group
	Patients with HP therapy (91-365天)	1
	Patients with HP therapy (≦90天)	0.664	0.455	0.969	0.0336*
	Age	1.04	1.026	1.053	<.0001*
	Charlson comorbidity
char2	Congestive heart failure	0	0	.	0.9838
char4	Cerebral vascular accid	1.148	0.53	2.491	0.7259
char5	Dementia	3.891	0.975	15.521	0.0543
char6	Pulmonary disease	0.912	0.418	1.993	0.8179
char7	Connective tissue disorder	5.223	1.576	17.307	0.0068
char8	Peptic ulcer	0.979	0.636	1.506	0.9236
char9	Liver disease	1.65	0.794	3.43	0.1795
	Comorbidity
cci9	Hypertension	0.922	0.528	1.61	0.7763
cci10	Diabetes	2.158	1.287	3.616	0.0035*
cci12	Hyperlipidemia	0.858	0.422	1.745	0.673
cci7	Coronary artery disease	1.706	0.913	3.186	0.0939
	Nephrotoxicity drug
	NSAIDs	0.941	0.605	1.463	0.7872
	ACEI/ARB	1.381	0.714	2.675	0.3377
	刪除Acute myocardial infarction、Peripheral vascular disease、Acute kidney injury

## Sheet: Figure3-2
Figure3. Kaplan-Meier curve for cumulative end-stage renal disease rate between with and without Helicobacter pylori therapy patients
Total	Group	N	1年存活率	2年存活率	3年存活率	4年存活率	5年存活率	log-rank p-value
	Patients with HP therapy (≦90天)	2837	0.9891	0.9818	0.9712	0.9626	0.9516	<.0001*
	Patients with HP therapy (91-365天)	756	0.9802	0.964	0.9454	0.9349	0.9214
		3593
												3
Male	Group	N	1年存活率	2年存活率	3年存活率	4年存活率	5年存活率	log-rank p-value
	Patients with HP therapy (≦90天)	1644	0.9878	0.9797	0.9709	0.9636	0.9572	0.0065*
	Patients with HP therapy (91-365天)	430	0.9814	0.9696	0.957	0.944	0.9352
Female	Group	N	1年存活率	2年存活率	3年存活率	4年存活率	5年存活率	log-rank p-value
	Patients with HP therapy (≦90天)	1193	0.9908	0.9847	0.9715	0.9609	0.9432	0.0020*
	Patients with HP therapy (91-365天)	326	0.9785	0.9567	0.93	0.9228	0.9029

## Sheet: Table3-3_stratified gender 
Table3-3. Univariate and multivariate analysis of potential risk factors for CKD in patients with PUD
	Variable	Multivariate analysis
		HR	95% CI		p-value
Total	Group
HP_group90=2	Patients without HP therapy	1
HP_group90=0	Patients with HP therapy (91-365天)	1.341	1.062	1.693	0.0136*
HP_group90=1	Patients with HP therapy (≦90天)	0.9	0.747	1.086	0.273
	Age	1.048	1.042	1.055	<.0001*
	Gender (male is reference)	1.105	0.937	1.303	0.2371
	Charlson comorbidity
char2	Congestive heart failure	1.644	0.514	5.263	0.402
char4	Cerebral vascular accid	0.89	0.619	1.28	0.531
char5	Dementia	1.031	0.324	3.285	0.9587
char6	Pulmonary disease	0.642	0.421	0.979	0.0395*
char7	Connective tissue disorder	3.956	1.614	9.695	0.0026*
char8	Peptic ulcer	0.976	0.813	1.173	0.7977
char9	Liver disease	1.14	0.771	1.686	0.51
	Comorbidity
cci9	Hypertension	1.205	0.944	1.538	0.1346
cci10	Diabetes	2.229	1.747	2.844	<.0001*
cci12	Hyperlipidemia	0.803	0.58	1.112	0.187
cci7	Coronary artery disease	1.013	0.734	1.398	0.9382
cci13	Acute kidney injury	1.514	0.21	10.926	0.6807
	Nephrotoxicity drug
	NSAIDs	0.929	0.748	1.154	0.5071
	ACEI/ARB	1.202	0.893	1.619	0.2248
	刪除Acute myocardial infarction、Peripheral vascular disease
	Variable	Multivariate analysis
		HR	95% CI		p-value
Male	Group
	Patients without HP therapy	1
	Patients with HP therapy (91-365天)	1.287	0.928	1.785	0.1303
	Patients with HP therapy (≦90天)	0.926	0.717	1.196	0.556
	Age	1.046	1.038	1.055	<.0001*
	Charlson comorbidity
char2	Congestive heart failure	1.391	0.332	5.82	0.6514
char4	Cerebral vascular accid	0.6	0.343	1.05	0.0734
char6	Pulmonary disease	0.591	0.329	1.062	0.0788
char8	Peptic ulcer	1.012	0.783	1.306	0.9295
char9	Liver disease	0.879	0.49	1.577	0.6653
	Comorbidity
cci9	Hypertension	1.27	0.903	1.786	0.1701
cci10	Diabetes	2.321	1.639	3.287	<.0001*
cci12	Hyperlipidemia	0.783	0.501	1.223	0.2827
cci7	Coronary artery disease	0.98	0.626	1.534	0.9309
cci13	Acute kidney injury	4.196	0.576	30.563	0.1569
	Nephrotoxicity drug
	NSAIDs	1.219	0.903	1.646	0.1964
	ACEI/ARB	1.192	0.791	1.795	0.4009
	刪除Acute myocardial infarction、Peripheral vascular disease、Dementia
	Variable	Multivariate analysis
		HR	95% CI		p-value
Female	Group
	Patients without HP therapy	1
	Patients with HP therapy (91-365天)	1.404	1.005	1.961	0.0467*
	Patients with HP therapy (≦90天)	0.878	0.666	1.159	0.3591
	Age	1.05	1.041	1.06	<.0001*
	Charlson comorbidity
char2	Congestive heart failure	3.247	0.419	25.142	0.2595
char4	Cerebral vascular accid	1.331	0.818	2.165	0.2497
char5	Dementia	0.893	0.273	2.92	0.8512
char6	Pulmonary disease	0.711	0.386	1.311	0.2752
char7	Connective tissue disorder	5.183	2.072	12.962	0.0004*
char8	Peptic ulcer	0.962	0.737	1.256	0.7765
char9	Liver disease	1.471	0.868	2.493	0.1519
	Comorbidity
cci9	Hypertension	1.111	0.776	1.591	0.5645
cci10	Diabetes	2.178	1.544	3.072	<.0001*
cci12	Hyperlipidemia	0.82	0.505	1.333	0.4235
cci7	Coronary artery disease	1.013	0.629	1.63	0.9588
	Nephrotoxicity drug
	NSAIDs	0.701	0.512	0.962	0.0276*
	ACEI/ARB	1.231	0.791	1.916	0.3572
	刪除Acute myocardial infarction、Peripheral vascular disease、Acute kidney injury

## Sheet: Table4-1_stratified gender
Table4-1. Univariate and multivariate analysis of potential risk factors for mortality in patients with PUD
	Variable	Multivariate analysis
		HR	95% CI		p-value
Total	Group
	Patients without HP therapy	1
	Patients with HP therapy (≦365天)	1.053	0.843	1.315	0.6511
	Age	1.074	1.065	1.083	<.0001*
	Gender (male is reference)	0.748	0.597	0.936	0.0110*
	Charlson comorbidity
char4	Cerebral vascular accid	1.597	1.095	2.33	0.0150*
char5	Dementia	1.894	0.584	6.141	0.2872
char6	Pulmonary disease	0.993	0.621	1.589	0.9776
char7	Connective tissue disorder	1.649	0.228	11.959	0.6205
char8	Peptic ulcer	0.631	0.485	0.821	0.0006*
char9	Liver disease	1.211	0.702	2.087	0.4913
	Comorbidity
cci9	Hypertension	1.189	0.868	1.628	0.2806
cci10	Diabetes	2.036	1.476	2.809	<.0001*
cci12	Hyperlipidemia	0.858	0.55	1.339	0.5005
cci7	Coronary artery disease	1.015	0.675	1.526	0.9438
cci13	Acute kidney injury	4.931	1.191	20.414	0.0277*
	Nephrotoxicity drug
	NSAIDs	0.748	0.559	1.001	0.0507
	ACEI/ARB	1.132	0.777	1.651	0.5184
	刪除Acute myocardial infarction、Congestive heart failure、Peripheral vascular disease
	Variable	Multivariate analysis
		HR	95% CI		p-value
Male	Group
	Patients without HP therapy	1
	Patients with HP therapy (≦365天)	1.049	0.79	1.393	0.7425
	Age	1.068	1.057	1.079	<.0001*
	Charlson comorbidity
char4	Cerebral vascular accid	1.642	1.005	2.682	0.0477*
char6	Pulmonary disease	0.933	0.503	1.73	0.8259
char8	Peptic ulcer	0.659	0.47	0.923	0.0153*
char9	Liver disease	1.428	0.744	2.742	0.2842
	Comorbidity
cci9	Hypertension	1.249	0.832	1.874	0.2829
cci10	Diabetes	2.357	1.554	3.574	<.0001*
cci12	Hyperlipidemia	0.869	0.49	1.54	0.6312
cci7	Coronary artery disease	0.911	0.522	1.59	0.7434
	Nephrotoxicity drug
	NSAIDs	0.671	0.453	0.994	0.0464*
	ACEI/ARB	1.09	0.663	1.792	0.7344
	刪除Acute myocardial infarction、Congestive heart failure、Peripheral vascular disease、Dementia、Connective tissue disorder、Acute kidney injury
	Variable	Multivariate analysis
		HR	95% CI		p-value
Female	Group
	Patients without HP therapy	1
	Patients with HP therapy (≦365天)	1.074	0.748	1.54	0.7001
	Age	1.087	1.071	1.103	<.0001*
	Charlson comorbidity
char4	Cerebral vascular accid	1.385	0.743	2.58	0.3053
char5	Dementia	2.381	0.687	8.258	0.1715
char6	Pulmonary disease	1.097	0.529	2.277	0.8032
char7	Connective tissue disorder	1.544	0.208	11.471	0.6711
char8	Peptic ulcer	0.581	0.381	0.886	0.0116*
char9	Liver disease	0.827	0.302	2.266	0.7119
	Comorbidity
cci9	Hypertension	1.123	0.686	1.839	0.6433
cci10	Diabetes	1.558	0.919	2.644	0.0999
cci12	Hyperlipidemia	0.892	0.436	1.824	0.7545
cci7	Coronary artery disease	1.232	0.674	2.252	0.4988
cci13	Acute kidney injury	21.894	4.074	117.663	0.0003*
	Nephrotoxicity drug
	NSAIDs	0.892	0.57	1.395	0.6161
	ACEI/ARB	1.132	0.625	2.053	0.6822
	刪除Acute myocardial infarction、Congestive heart failure、Peripheral vascular disease

[truncated: 4 more sheets: Figure4-1, Table4-2_stratified gender, Figure4-2, Table4-3_stratified gender]
